# Supplementary material for: Astrocytes enable amygdala neural representations supporting memory
Source: Nature. 2026 Feb 11;652(8109):434–41. doi: 10.1038/s41586-025-10068-0 (PMC13061616; doi:10.1038/s41586-025-10068-0)
Supplement: Supplementary file 6 — Source Data Fig. 1, 2, 3, 4 and Source Data Extended Data Fig. 1, 2, 3, 4, 5, 6, 7, 8, 10, 11, 12 [file 41586_2025_10068_MOESM6_ESM.xlsx]

## Sheet: Fig.1b (AS-cyto-GCaMP+cells)
Mouse ID	Section ID	%GFP+ cells
		GFAP	NeuN
B54174	B54174_1	95	15
	B54174_2	98.0392	1.96078
B54175	B54175_1	97.0588	0
	B54175_2	100	0
	B54175_3	100	0
B54176	B54176_1	100	0
	B54176_2	100	0
	B54176_3	94.1176	0
B54189	B54189_1	95.7143	0
	B54189_2	97.1429	0
B54190	B54190_1	92.1569	0
	B54190_2	86.5385	0
	B54190_3	100	0
B54191	B54191_1	100	0
	B54191_2	100	2.85714
	B54191_3	100	8.33333

## Sheet: Fig.1d (EXT freezing)
Mouse ID	%Freezing
	F-Con			Ext 1						Ext 2						E-Ret		F-Ren
	Trial				5-CS trial-block
	base	CS1	CS3	base	1	2	3	4	5	base	1	2	3	4	5	base	1	base	1
A77267	0	33.3333	50	0	66.6667	83.3333	66.6667	56.6667	73.3333	8.57143	66.6667	66.6667	53.3333	60	66.6667	8.57143	56.6667	25.7143	66.6667
A81842	0	16.6667	100	2.85714	80	76.6667	70	73.3333	70	8.57143	80	90	83.3333	46.6667	50	2.85714	60	34.2857	93.3333
B21715	0	33.3333	50	0	80	30	33.3333	0	26.6667	0	53.3333	16.6667	6.66667	0	0	0	10	31.4286	96.6667
B22538	0	16.6667	100	0	43.3333	3.33333	0	0	0	0	23.3333	0	0	0	6.66667	0	20	20	96.6667
B22540	0	66.6667	100	0	90	83.3333	76.6667	66.6667	66.6667	5.71429	93.3333	93.3333	70	50	63.3333	0	43.3333	11.4286	80
B23812	2.85714	33.3333	83.3333	0	73.3333	40	30	10	3.33333	0	40	10	10	13.3333	26.6667	5.71429	33.3333	22.8571	93.3333
B23813	17.1429	33.3333	50	0	73.3333	70	60	70	66.6667	0	86.6667	43.3333	33.3333	30	20	0	33.3333	77.1429	93.3333
B23814	0	50	100	0	53.3333	40	33.3333	33.3333	20	2.85714	53.3333	20	6.66667	10	6.66667	0	13.3333	40	86.6667
B54177	0	33.3333	83.3333	0	60	50	53.3333	23.3333	33.3333	0	36.6667	16.6667	16.6667	13.3333	3.33333	2.85714	30	25.7143	73.3333
B54179	0	33.3333	83.3333	0	60	70	43.3333	43.3333	33.3333	0	26.6667	13.3333	0	13.3333	13.3333	0	30	40	83.3333
B54180	0	0	66.6667	0	70	56.6667	56.6667	46.6667	33.3333	0	60	20	16.6667	20	20	0	6.66667	17.1429	76.6667
B54185	0	16.6667	83.3333	0	93.3333	56.6667	46.6667	53.3333	60	0	73.3333	63.3333	46.6667	56.6667	50	0	23.3333	22.8571	83.3333
B54186	0	0	83.3333	0	63.3333	60	56.6667	63.3333	43.3333	0	46.6667	66.6667	46.6667	53.3333	43.3333	2.85714	43.3333	5.71429	93.3333
B54188	0	0	50	0	46.6667	53.3333	60	43.3333	33.3333	0	40	36.6667	46.6667	20	13.3333	0	10	8.57143	63.3333
B61094	28.5714	100	66.6667	14.2857	96.6667	93.3333	93.3333	83.3333	83.3333	0	36.6667	16.6667	16.6667	13.3333	3.33333	14.2857	53.3333	37.1429	83.3333
B61095	17.1429	66.6667	100	0	63.3333	73.3333	80	83.3333	80	0	46.6667	26.6667	13.3333	33.3333	23.3333	17.1429	70	37.1429	86.6667
B61097	74.2857	50	66.6667	20	90	63.3333	80	76.6667	80	11.4286	50	43.3333	70	80	76.6667	25.7143	53.3333	82.8571	70

## Sheet: Fig.1e (AS-cyto_F-Con CS)
Test-phase	Trial	Mouse ID	Time from CS, s
			-4.9017	-4.80339	-4.70509	-4.60678	-4.50848	-4.41018	-4.31187	-4.21357	-4.11526	-4.01696	-3.91866	-3.82035	-3.72205	-3.62374	-3.52544	-3.42714	-3.32883	-3.23053	-3.13222	-3.03392	-2.93562	-2.83731	-2.73901	-2.6407	-2.5424	-2.4441	-2.34579	-2.24749	-2.14918	-2.05088	-1.95258	-1.85427	-1.75597	-1.65766	-1.55936	-1.46106	-1.36275	-1.26445	-1.16614	-1.06784	-0.969536	-0.871232	-0.772928	-0.674624	-0.57632	-0.478016	-0.379712
F-Con	3-CS trial-block	A77267	0.525876	0.640973	0.304027	-0.100128	-0.0165341	0.434459	0.217838	-0.132337	0.145188	-0.228839	-0.434581	0.461804	0.98552	0.648715	0.476476	0.439492	-0.0426826	-0.318484	-0.320762	-0.295693	0.213411	0.764312	0.426325	0.103736	0.315415	0.422495	0.217096	-0.0235819	0.296131	0.634319	0.386591	0.0489184	-0.00996886	0.252841	-0.0167828	-0.434128	-0.471348	-0.291851	-0.705578	-1.32558	-1.29423	-0.835705	-0.663939	-0.483316	-0.106047	-0.0650379	-0.167876
		A81842	0.235545	0.26871	0.322769	0.475243	0.445055	-0.0030022	-0.104065	0.380598	0.400472	0.10435	0.308716	0.374466	0.140819	0.238974	0.598841	0.638837	0.278058	0.0524087	0.18944	0.396552	0.488012	0.257566	0.10517	0.347703	0.460147	0.240054	0.158493	0.150365	-0.0778195	-0.511704	-0.755417	-0.617521	-0.51844	-0.513754	-0.516035	-0.689353	-0.627912	-0.390783	-0.471152	-0.544731	-0.457623	-0.416027	-0.259627	-0.0467395	0.0776203	0.079952	-0.241743
		B21715	-1.22373	-1.16345	-0.748667	-0.88339	-0.979134	-0.866287	-0.592581	-0.121646	-0.070957	0.0336999	0.314166	-0.05617	-0.659836	-0.388315	0.292509	0.577223	0.224142	0.187691	0.414007	0.504894	0.174317	-0.129325	-0.117072	-0.0575826	-0.0328871	0.139864	-0.274282	-0.917134	-0.690934	-0.108908	0.105622	0.040221	-0.0924302	-0.149302	0.358121	0.551979	0.0631298	0.115374	0.645208	0.871831	0.520567	0.0133934	0.0344148	0.298654	0.544199	0.788299	1.0282
		B22538	-1.11779	-1.04198	-1.42717	-1.14986	-0.961955	-1.19794	-0.693362	-0.442108	-0.00272189	0.834617	0.703169	0.223765	-0.198594	-0.673255	-0.236625	0.315185	0.553697	0.555069	0.301127	0.30008	0.225974	-0.161076	-0.64645	-0.00508588	0.702354	0.286738	-0.607804	-0.632834	0.274728	0.353532	-0.112431	0.62013	0.496842	0.117259	0.431532	0.481612	0.369874	0.543416	0.980246	0.801333	-0.034364	-0.204919	-0.0295242	0.0861094	0.336286	0.215584	-0.289267
		B22540	-1.86133	-1.85316	-1.78409	-1.53095	-1.34249	-1.25703	-1.14606	-1.02161	-0.92832	-0.935214	-1.01865	-0.995175	-0.976038	-0.647251	-0.16122	-0.0783738	-0.406086	-0.289657	0.0206098	-0.0919472	-0.183138	0.0412499	0.237049	0.344766	0.263666	0.270296	0.361582	0.324193	0.259685	0.308326	0.528142	0.569142	0.404261	0.447886	0.610524	0.593369	0.660044	0.737627	0.781033	0.968911	1.00746	0.936507	1.03495	1.08745	0.99803	0.995155	0.884371
		B23812	0.0878445	0.626453	0.822574	0.913266	1.00279	0.569447	0.557819	0.976487	0.726536	0.0703999	0.265234	0.564689	-0.0754624	-0.384209	-0.113554	0.273722	0.204873	-0.0817012	0.294012	0.750083	0.3548	0.0182204	0.192753	0.609759	0.336716	-0.05681	0.154957	-0.0595534	-0.399079	-0.635498	-0.58293	-0.149398	-0.0774717	-0.383773	-0.67393	-0.499449	-0.429858	-0.546382	-0.298227	-0.325438	-0.64755	-0.580763	-0.595149	-0.918369	-1.00742	-0.590108	-0.497106
		B23813	-0.633037	-0.552556	-0.545907	-0.558711	-0.442784	-0.394458	-0.466711	-0.451277	-0.392701	-0.29461	-0.11744	0.0382455	0.133675	0.146684	0.147763	0.199552	0.223157	0.208282	0.240169	0.239599	0.185872	0.179864	0.200705	0.15244	0.169452	0.152484	0.0817832	0.0320276	0.029246	0.052106	0.0203817	-0.0199028	0.0135274	-0.0249439	-0.0656908	0.0233214	0.118545	0.207304	0.194089	0.112742	0.0583486	0.0581304	0.138572	0.187607	0.143962	0.0991392	0.150579
		B23814	0.298903	0.849372	0.244315	-0.304347	0.202799	0.290985	-0.329992	-0.848324	-0.597155	0.396566	0.808383	0.580116	0.415969	0.63535	0.60975	0.37663	0.121093	-0.553953	-1.03686	-0.81421	-0.115217	0.0870028	-0.215543	-0.121621	0.286965	0.43838	-0.141302	-0.261997	-0.00763306	0.0653756	-0.176781	-0.301576	-0.237693	-0.0196374	0.333415	0.434692	0.0551583	-0.352018	-0.988679	-1.47836	-0.94256	-0.0574908	0.161047	-0.0371226	-0.326059	-0.0469364	0.584031
		B54177	1.73708	1.53436	1.4316	1.15872	0.610301	0.0992572	-0.0454538	0.0417038	0.123663	0.4838	0.628205	0.619569	0.851082	0.776077	0.503745	0.448354	0.373093	0.176916	0.204025	0.820293	1.12005	0.684301	0.490937	0.411403	0.170661	0.00691747	-0.0252422	0.135417	0.122082	-0.0428467	-0.0182094	-0.313772	-0.7333	-0.799657	-0.544528	-0.447765	-0.336205	0.199438	0.170284	-0.214611	-0.23881	-0.686495	-0.996602	-0.966386	-1.32816	-1.70882	-1.84445
		B54179	0.108517	0.26061	-0.578364	-0.352412	0.39439	0.248644	0.313067	0.0440868	0.0546882	0.426421	0.261652	0.602733	0.369535	0.0588535	0.142737	-0.713322	-0.618555	-0.272692	-0.363333	-0.282617	-0.495109	-0.166607	-0.478231	-1.43108	-0.542962	-0.457396	-0.791	-0.02518	-0.212151	-0.477472	-0.242675	-0.256508	0.820349	0.988771	0.589192	0.884288	1.26702	0.774951	-0.382121	-0.0734356	0.643318	0.30439	-0.143526	-0.0270446	0.341678	-0.10203	-0.534638
		B54180	0.145316	-0.152593	-0.313451	-0.255304	-0.260838	-0.0386449	0.427382	0.39685	-0.170845	-0.244209	0.0942895	-0.204504	-0.386668	0.28561	0.514212	0.530504	0.759324	0.60407	-0.0842777	-0.384797	-0.327982	0.36897	1.12995	0.66069	0.141619	0.34787	0.192115	-0.133465	-0.395727	-0.602997	-0.101025	0.703059	0.896499	0.485618	0.379777	0.0861493	-0.88647	-1.32528	-0.357196	0.552229	-0.121897	-1.31114	-1.15562	-0.020994	0.444382	-0.0341757	-0.509275
		B54185	-1.4626	-0.529638	0.00990194	-0.425923	-0.260056	-0.381953	0.0894922	0.131839	-0.129938	0.417215	0.00596841	0.268798	0.562399	0.0865166	-0.0456814	-0.432152	0.0227086	0.441642	0.0605507	0.524094	0.342816	0.096587	0.274586	-0.258616	-0.22805	-0.271709	-0.0559011	0.724538	0.510996	0.495481	0.206214	-0.110244	0.11818	-0.0202958	0.283218	0.429018	0.067185	0.361413	-0.0532829	-0.475331	-0.612698	-0.86295	-0.611774	-0.126271	0.557847	0.729267	-0.0727873
		B54186	0.314911	0.444224	0.663688	0.765503	0.656779	0.353266	0.348041	0.331725	0.168916	0.328005	0.361053	0.150814	0.00911197	0.109514	0.246831	0.0451037	-0.107377	-0.135635	-0.167135	-0.22203	-0.580659	-0.876718	-0.962403	-1.06288	-1.12464	-1.03126	-0.940026	-1.03769	-1.18289	-1.27974	-1.19267	-0.836844	-0.650208	-0.62988	-0.471963	-0.0508665	-0.100082	-0.247794	0.0545226	0.306392	0.232254	0.410175	0.758934	0.910209	1.07053	1.17968	1.02852
		B54188	0.203875	0.587304	0.854117	0.636407	0.248199	0.0641809	0.231633	0.661697	0.801557	0.685959	0.38644	-0.280641	-0.559069	-0.0367663	0.275563	-0.176064	-0.689704	-0.338372	0.838161	1.3612	0.883654	0.405277	0.59491	0.96314	1.15517	1.13042	0.646742	-0.172363	-0.40561	0.11155	0.333742	-0.117673	-0.671351	-0.575884	-0.110933	0.0106914	-0.406656	-0.711943	-0.450709	-0.141281	-0.323871	-0.577741	-0.817682	-0.900576	-0.85916	-0.677069	-0.577552
		B61094	-0.463315	0.57861	0.468396	0.845464	0.915121	0.185743	0.307313	-0.179469	0.100294	0.347005	-0.761524	-0.278041	0.360999	0.46881	0.692704	-0.337528	-0.142799	0.692556	0.0597983	-0.141726	-0.46876	0.144136	0.783279	-0.261588	0.188333	-0.00939515	-0.639627	0.0692256	-0.572947	-0.238757	-0.184038	-0.965455	-0.155598	0.037317	0.40831	0.57372	-0.472469	-0.31599	-0.378034	-0.66977	-0.385702	-0.601137	0.260946	1.13039	0.684354	0.274584	-0.650563
		B61095	-0.46382	0.308748	-0.00303999	0.193713	-0.713932	-0.542424	0.327319	-0.188811	-0.0220837	-0.609363	-1.00265	-0.516877	-1.46216	-1.09544	-0.951487	-1.12981	-0.0696227	-0.662521	-0.817296	-0.400992	-0.372733	0.316486	-0.183279	-0.111018	0.158351	-0.295318	0.563406	1.10925	0.881708	0.600857	-0.055668	0.375971	-0.263839	-0.462603	0.720325	0.302476	-0.00644411	0.506217	0.295615	0.818743	0.689822	0.579088	0.59556	0.0195922	0.913687	0.826425	-0.000380538
		B61097	0.234639	-0.574012	0.0119272	-0.249769	-0.0793289	0.0854721	0.249952	0.72191	-0.123837	0.55121	0.974745	-0.324025	-0.561012	-1.0779	-0.780848	0.167542	-0.155651	0.595003	0.428308	-0.172711	0.0212323	-0.358059	-0.176507	-0.376873	-0.996117	-0.750574	-1.09609	-0.200527	0.149384	-0.527711	-0.908613	-1.12291	0.194802	0.767069	-0.357942	-0.461776	-0.294372	0.71385	0.768175	-0.221652	0.918936	1.2427	1.02575	1.06666	-0.238247	0.323636	0.538153
F-Con	CS1	all mice (heatmap)	-0.363464	-0.0346959	0.114536	-0.0442829	-0.315869	-0.383757	-0.44689	-0.276327	0.00532635	0.230876	0.22519	-0.0501179	-0.246926	-0.166561	-0.149579	-0.00489686	0.0082577	0.122683	0.308076	0.25662	0.290275	0.343277	0.106977	-0.0146496	0.0231966	0.142651	-0.029825	-0.240463	-0.16726	-0.0943626	-0.00436049	-0.0439487	-0.0774976	0.0611733	0.0704937	0.184597	0.124878	-0.11954	-0.0414715	0.117106	0.194946	-0.0568741	-0.318043	0.0852265	0.127521	-0.0593982	0.00695044
	CS2		-0.0554132	0.142068	0.0730994	-0.0623758	0.061584	-0.222044	0.0656731	0.0357229	-0.296689	-0.0707491	-0.243839	-0.30285	-0.293868	-0.412378	0.0206239	0.0115399	-0.0722351	0.0254477	-0.216477	0.0256733	0.0896393	-0.120966	0.0528917	0.0433433	0.167383	-0.00118059	-0.348398	-0.0734972	-0.0865474	-0.113545	-0.0436545	0.0642867	0.334037	0.231355	0.36912	0.505722	-0.0101119	0.0302041	0.0126532	-0.19874	-0.109051	-0.0122801	0.210018	0.322266	0.334848	0.440874	0.032259
	CS3		-0.169321	-0.0664354	-0.234819	-0.0384838	0.151647	0.191045	0.326799	0.293778	0.305966	0.257581	0.332267	0.56995	0.355547	0.429285	0.519258	0.195397	0.157095	0.00374397	-0.0456214	0.0865438	-0.121114	0.0727809	0.132397	-0.0450525	0.0607483	-0.0421065	-0.00914685	0.151729	0.00307158	-0.110461	-0.437238	-0.453461	-0.338746	-0.377758	-0.200212	-0.374793	-0.367272	0.0853739	-0.00573567	-0.101545	-0.260353	-0.387902	-0.114905	-0.185166	-0.0657531	0.0222075	-0.245995
[truncated: 512 more columns]

## Sheet: Fig. 1f (AS-cyto_F-Con AUC)
Mouse ID	Ca2+ transients AUC
	CS	US
A77267	0.108284	8.58132
A81842	0.093987	36.8521
B21715	-1.16651	5.9145
B22538	0.342894	6.70394
B22540	0.396662	73.3386
B23812	1.39515	9.64699
B23813	2.01706	50.8532
B23814	-0.0194853	2.38397
B54177	0.531634	5.67289
B54179	0.235387	2.16602
B54180	-0.45771	1.10569
B54185	0.126946	0.434979
B54186	0.973509	16.2282
B54188	0.143869	5.66959
B61094	-0.0941028	3.13962
B61095	0.282645	7.31347
B61097	4.5779	21.4615

## Sheet: Fig.1g (AS-cyto_CS x time)
Test-phase	Trial	Mouse ID	Time from CS, s
			-4.9017	-4.80339	-4.70509	-4.60678	-4.50848	-4.41018	-4.31187	-4.21357	-4.11526	-4.01696	-3.91866	-3.82035	-3.72205	-3.62374	-3.52544	-3.42714	-3.32883	-3.23053	-3.13222	-3.03392	-2.93562	-2.83731	-2.73901	-2.6407	-2.5424	-2.4441	-2.34579	-2.24749	-2.14918	-2.05088	-1.95258	-1.85427	-1.75597	-1.65766	-1.55936	-1.46106	-1.36275	-1.26445	-1.16614	-1.06784	-0.969536	-0.871232	-0.772928	-0.674624	-0.57632	-0.478016	-0.379712
E-Ext	5-CS trial-block	A77267	0.158125	0.151566	0.303091	0.636384	0.648623	0.495278	0.316434	0.444239	0.695896	0.350573	-0.10271	0.241039	0.637526	0.343055	-0.0373898	0.165287	0.338979	0.066708	-0.00507451	-0.0326735	-0.161739	-0.53835	-0.691426	-0.265087	0.102447	0.243976	0.0959533	-0.19052	-0.370864	-0.120612	0.413564	0.191283	-0.325173	-0.294794	-0.17661	-0.164737	-0.277537	-0.178929	-0.0236623	-0.092653	-0.310151	-0.288689	-0.00472949	0.181699	-0.0533927	-0.545246	-0.762706
		A81842	0.821113	0.881318	0.789317	0.468812	0.821989	0.911262	0.539446	0.645124	0.875317	0.467783	0.147648	0.470642	0.760396	0.636236	0.495782	0.309564	0.147483	0.138414	0.170458	0.114737	0.0861237	-0.0480022	0.163152	0.280024	-0.267397	-0.423027	-0.404412	-0.566122	-0.480478	-0.250482	-0.322069	-0.297071	-0.0221284	-0.132175	-0.277931	-0.416412	-0.679147	-0.586269	-0.229452	-0.26012	-0.784712	-0.884095	-0.309083	-0.118926	-0.560284	-0.826802	-0.847444
		B21715	-1.07943	-1.09959	-1.09112	-1.07158	-1.04583	-1.03278	-0.974857	-0.873791	-0.760106	-0.671528	-0.568068	-0.362442	-0.287237	-0.286213	-0.144235	0.0373434	0.134529	0.0977011	0.0687467	0.200586	0.359069	0.351824	0.342071	0.280398	0.184189	0.314117	0.448128	0.353647	0.256338	0.271638	0.281399	0.231082	0.284825	0.416318	0.472593	0.399927	0.329999	0.375668	0.501499	0.512934	0.486114	0.543825	0.525437	0.403441	0.381763	0.347542	0.234097
		B22538	-0.798829	-0.487037	-0.217852	0.0734501	-0.172799	-0.240308	0.401632	0.159807	-0.112775	-0.700306	-0.43349	-0.0109098	-0.216047	-0.150394	-0.2248	-0.0542431	-0.111831	0.0821615	-0.0815361	0.00710741	0.59214	0.635376	0.600329	-0.287738	-0.698516	-0.15629	0.22959	-0.371999	-0.833375	0.21341	0.562458	0.704878	0.384156	0.426363	0.872919	-0.0769727	-0.0806513	-0.0918989	-0.178243	0.0963526	0.194563	0.493114	0.251815	0.517535	0.151429	-0.438208	-0.136954
		B22540	-0.811585	-0.943528	-0.998323	-0.855243	-0.617485	-0.475133	-0.44341	-0.558231	-0.729534	-0.454242	-0.15136	-0.353775	-0.466178	-0.166509	0.107283	0.0276735	-0.192206	-0.17274	0.0753549	0.127032	0.0093575	-0.111752	-0.186096	-0.14134	0.0512785	0.281175	0.374073	0.458527	0.458467	0.264084	0.176389	0.320469	0.597129	0.762725	0.695398	0.519291	0.421223	0.522719	0.658823	0.490526	0.215391	0.194049	0.211106	0.266561	0.199652	-0.00661019	-0.0121617
		B23812	0.912582	0.82214	0.599235	0.390954	0.770299	1.4063	1.09232	0.41824	0.568071	1.32933	0.524852	0.0174534	0.346381	0.649887	0.683754	0.66999	0.358907	0.22381	0.193196	0.0850499	-0.27105	-0.360234	-0.130571	-0.0405895	-0.164759	-0.0452491	0.184318	-0.338146	-0.779888	-0.278953	-0.0167517	-0.620051	-0.713858	-0.315222	-0.185163	-0.00665164	-0.0255324	-0.369826	-0.569875	-0.562949	-0.660718	-0.639388	-0.408546	-0.469975	-0.730939	-0.899457	-0.844762
		B23813	-0.236376	-0.314888	-0.279539	-0.178292	0.00611388	0.127092	0.170738	0.156048	0.134651	0.160334	0.112989	0.066696	0.130092	0.149838	0.0806498	-0.150793	-0.276106	-0.192988	-0.0421776	-0.0142017	-0.0947149	-0.234934	-0.30973	-0.255728	-0.262525	-0.306557	-0.137873	-0.0621322	-0.140058	-0.217817	-0.128474	0.173787	0.36955	0.159791	0.0794777	0.276671	0.328597	0.222564	0.154559	0.124141	0.0749806	0.0942021	0.141653	0.044097	-0.0772826	-0.0290209	0.10485
		B23814	-0.91113	-0.623516	-0.543799	-0.668768	-0.363441	-0.296658	-0.541051	-0.717758	-0.440299	-0.317574	-0.54126	-0.607333	-0.164108	-0.0126647	-0.547067	-0.995291	-0.467804	0.184454	0.316502	-0.0117297	0.0912136	0.607541	0.587748	-0.0957972	-0.522371	-0.445059	-0.0406513	0.224359	0.0358814	-0.304727	0.00239921	0.54649	0.384438	-0.125684	-0.18218	0.520848	0.913975	0.853711	0.821825	0.764297	0.573377	0.618073	0.2476	-0.22326	-0.149383	0.347477	0.424107
		B54177	-0.196947	-0.578299	-0.723684	-0.994824	-0.499041	-0.00743076	0.34436	0.186373	-0.883347	-0.829369	-0.474817	-0.226017	0.129249	-0.0723778	-0.0729763	-0.417383	-0.833403	-0.456328	-0.325788	-0.0840532	-0.17924	-0.333331	0.234268	0.166427	0.366876	0.689075	0.181237	0.0987667	0.0314529	0.107162	0.405552	0.577788	0.808057	0.222504	0.0018273	0.00289554	-0.0717408	0.638947	0.580938	-0.0598797	-0.0722687	-0.352722	-0.108207	0.361569	0.42667	0.604015	0.62222
		B54179	-0.378428	-0.551127	-0.345593	-0.289541	-0.630199	-0.427619	-0.280254	-0.53394	-0.675444	-0.611667	-0.0469714	0.120481	-0.421876	-0.476491	-0.130497	0.399145	0.380947	-0.14017	-0.276028	-0.389293	0.153905	0.647397	0.419017	0.652004	0.714317	0.231783	-0.102137	0.0157803	0.365297	0.151098	-0.274777	-0.28775	-0.082092	0.435226	0.717662	0.427642	0.190072	0.00863931	0.489551	0.667294	0.130039	0.0600484	0.218075	0.153481	0.0750077	-0.00565207	0.246468
		B54180	0.284783	0.133578	-0.368822	-0.430111	-0.143764	0.0313149	0.0124795	-0.207738	-0.513619	-0.600279	-0.237796	0.212682	0.241414	-0.0106459	-0.164458	-0.102503	0.0591893	0.0272241	-0.190639	-0.516208	-0.234873	-0.0997694	-0.635847	-0.892668	-0.625935	-0.241336	0.019853	0.172224	0.0581968	-0.186717	-0.234737	0.292663	0.556479	0.371696	0.34212	0.301264	0.217308	0.357439	0.805769	0.574449	-0.0254616	0.0559333	0.511022	0.556309	0.405664	0.251086	0.102305
		B54185	-0.136182	-0.436834	-0.105943	-0.239794	0.462092	0.362403	0.13775	0.190967	-0.300198	0.161185	0.236911	0.0634343	0.327647	-0.0938882	0.142858	0.0690946	0.159073	1.01418	0.286822	-0.0525474	0.228183	-0.0401375	0.0667664	-0.211777	-0.140883	0.279114	-0.130355	0.141535	0.552586	0.925104	0.963612	0.220113	0.356198	0.094918	-0.372776	0.0190897	-0.14839	-0.0902392	-0.355868	-0.925063	-0.799629	-0.538043	0.205104	0.247609	-0.269489	-0.265364	-0.666654
		B54186	0.746594	0.811291	0.502853	0.108252	0.0155749	0.383486	0.698796	0.506233	0.342946	0.442645	0.599517	0.216588	-0.233436	0.00107263	-0.034245	-0.587639	-0.407912	-0.0550381	-0.0639806	-0.0104994	-0.129444	-0.142875	0.040382	0.171497	0.392847	0.292243	-0.0748549	-0.448143	-0.457914	-0.374457	-0.401178	-0.750674	-0.6156	-0.224659	-0.124895	-0.157367	-0.0779213	0.032194	-0.0522127	-0.285974	-0.205299	-0.104713	-0.18875	-0.453725	-0.263327	0.346571	0.187366
		B54188	0.60327	0.338992	0.365237	0.563684	0.683344	0.420423	0.245826	0.535739	0.843093	0.421005	0.0435968	0.165755	0.141918	-0.0275399	-0.311833	-0.534186	-0.214828	0.240233	0.220493	-0.0260787	0.120205	0.294563	0.529823	0.920142	0.379267	-0.355827	0.00610166	0.218705	0.115528	0.00537196	-0.0340124	-0.0566065	-0.0985063	-0.270952	-0.400215	-0.591338	-1.24317	-1.5201	-0.845609	0.0634081	0.15725	-0.425549	-0.768324	-0.690744	-0.401738	-0.00410013	0.167607
		B61094	-0.163421	-0.0279137	-0.477403	-0.532722	-0.576861	-0.243946	-0.133	-0.146845	0.186796	-0.155472	-0.328535	0.0952268	0.18452	0.200765	-0.168189	-0.398142	-0.167818	-0.302068	-0.307388	-0.144712	0.226486	0.408097	-0.191403	-0.510104	-0.295685	-0.0275521	0.411296	0.161887	-0.0849053	-0.171971	-0.46824	-0.256179	-0.0810662	-0.102208	0.164302	0.162973	0.276286	0.46107	0.626149	0.820441	0.575862	0.43918	0.46187	0.462071	0.530845	0.375978	0.100692
		B61095	0.6175	0.987027	1.05604	0.756621	0.448135	0.588807	0.685005	0.544408	0.309334	0.389689	0.669897	0.646019	0.56968	0.734569	0.81623	0.972553	1.03438	0.780363	0.281492	-0.0140039	0.250282	0.48916	0.332546	0.32916	0.30577	0.203669	0.175605	-0.115314	-0.365627	-0.195353	-0.0416081	-0.447719	-0.847261	-0.676247	-0.574193	-0.521625	-0.468236	-0.740786	-0.852436	-0.73267	-0.530639	-0.567556	-1.05922	-1.28563	-1.01355	-0.568966	-0.555949
		B61097	0.623872	0.315089	0.160272	0.489221	0.129986	-0.676382	-0.4325	-0.182093	-0.45309	-0.475774	-0.0275062	0.0391694	-0.330364	-0.0154088	0.763945	0.928976	0.374066	0.163295	0.225726	0.213372	0.281548	0.426456	0.762382	0.568952	-0.142394	-0.163164	0.40997	0.18575	-0.325605	-0.319518	-0.496104	-0.030562	0.59678	-0.0468864	-0.630243	-0.704313	-0.235393	0.388778	0.171805	-0.437274	-0.227844	-0.229585	-0.331834	-0.0812393	0.331251	0.522092	0.0560629
E-Ext	CS1	all mice (heatmap)	0.0348345	0.292159	0.363504	0.0671794	0.0795246	0.330499	0.33018	0.219433	0.0754168	0.215137	0.137954	-0.0861412	0.0189311	0.334183	0.327901	-0.0405708	-0.283496	0.0217189	0.198933	-0.0196052	-0.134557	0.121902	0.346504	0.104465	-0.139222	-0.0426229	0.0407166	-0.169544	-0.516495	-0.392964	-0.201844	-0.237431	-0.133376	-0.233225	-0.381459	-0.270562	-0.372179	-0.247643	-0.0408126	-0.00961204	0.0501369	0.0436979	0.0800832	0.10373	0.047446	0.284533	0.184203
	CS2		-0.260914	-0.508261	-0.288545	-0.139304	0.0767001	0.345211	0.0215296	-0.335051	-0.138875	-0.0905513	0.0622202	0.0839969	0.0799542	0.0454882	-0.241033	-0.213353	0.109017	0.282669	0.0282248	-0.335051	-0.0847338	-0.0781955	-0.211511	-0.338773	-0.395455	-0.0526526	0.136891	-0.0904771	-0.174656	0.0453305	0.237763	0.208624	0.105964	0.31539	0.321227	0.130812	0.191636	0.234224	0.445774	0.277813	-0.0375085	-0.0447689	-0.0863082	0.146135	0.158611	0.125539	0.0847023
	CS3		0.462799	0.580468	0.437893	0.372192	0.44834	0.329995	0.441855	0.461963	0.222582	0.0176333	-0.0173998	0.158051	0.174462	0.152312	0.0145423	-0.0573952	-0.0142618	-0.0705005	-0.149352	0.0120273	0.234766	0.140045	0.0155034	0.0390096	0.0776162	-0.00577149	-0.128899	-0.222398	-0.245541	-0.157726	-0.116802	0.00837462	0.151206	-0.12628	-0.216929	-0.291016	-0.176852	0.0567752	-0.0319804	-0.140692	-0.241809	-0.278109	-0.146184	-0.114866	-0.169965	-0.312447	-0.382999
	CS4		-0.491109	-0.652142	-0.848055	-0.80093	-0.638956	-0.567662	-0.490218	-0.389506	-0.369347	-0.288	-0.164793	-0.0847631	-0.120003	-0.192427	0.075203	0.271543	0.331197	0.171391	-0.283757	-0.258772	0.155712	0.246416	0.2448	0.200592	0.139477	0.213016	0.411143	0.414392	0.343167	0.227161	-0.00295337	0.0458673	0.338772	0.433922	0.434808	0.440895	0.285239	0.0731855	0.285897	0.428531	0.203083	0.0328315	0.077087	0.0475372	0.137055	0.159876	-0.0784998
	CS5		0.270717	0.104913	-0.0695129	-0.0207535	0.0157837	-0.048012	0.237746	0.209862	-0.0581036	-0.175886	-0.187718	0.162594	0.243591	0.0731758	0.192449	0.139614	-0.0496199	0.0944906	0.366592	0.44019	0.21924	0.143666	0.173355	0.19111	0.134209	-0.00282464	0.02422	0.0500285	0.0155941	0.136217	0.197785	0.125136	-0.0061182	-0.183715	-0.0335018	-0.012723	-0.113213	-0.0331045	-0.157832	-0.333317	-0.329534	-0.204215	-0.0437998	-0.220516	-0.472295	-0.491226	-0.272364
L-Ext	5-CS trial-block	A77267	-0.138973	0.0994683	0.395548	0.30934	0.130741	0.390192	0.0305365	-0.552385	-0.302067	-0.0800353	-0.0413101	0.373361	0.530529	-0.252844	-0.798906	-0.267823	0.576913	0.504577	-0.00514844	0.13484	0.279401	0.129079	0.40458	0.329649	0.193725	0.198529	0.0972261	0.0839072	-0.196648	-0.167236	0.457523	0.545612	0.00935065	-0.174997	-0.0588091	-0.0197458	-0.441968	-0.608072	-0.422486	-0.199882	-0.0669375	-0.278451	-0.58333	-0.305967	0.225454	-0.0216621	-0.573774
		A81842	0.0357905	0.0733875	0.213232	-0.23374	-0.781266	-0.443948	0.0976604	0.0315473	-0.196662	0.107799	0.477094	0.0791806	0.19693	0.823915	0.550077	0.122984	0.188157	0.196862	0.249683	0.359501	0.0904951	-0.305128	0.00071412	0.678581	0.663933	0.198031	-0.0193669	0.0325098	0.0628918	0.172989	0.0669639	-0.298478	-0.0292649	0.195586	-0.0934679	-0.327587	0.118319	0.198463	-0.622515	-0.689552	-0.746356	-0.724589	-0.261753	0.0387067	0.0357698	-0.353812	-0.176662
		B21715	0.477379	-0.154866	-0.101418	0.43541	0.148813	0.709771	0.350576	0.129643	-0.0721943	0.23349	0.376695	-0.45172	-0.243721	0.348361	0.569701	0.596909	0.312247	0.615783	0.375048	0.413652	0.386748	-0.293857	-0.406481	-0.679673	-0.34457	-0.287738	-0.999805	-0.917088	-0.105627	0.704443	-0.214759	-1.4148	-0.637173	0.20034	0.677269	0.346408	0.290907	0.18651	-0.0341225	0.562427	0.693872	-0.36832	-0.805561	-0.487043	0.12201	-0.231489	-0.0319082
		B22538	0.303845	-0.306417	-0.295229	0.18637	0.245798	0.349526	0.339253	0.510845	0.351283	0.117695	-0.193291	-0.244028	0.202103	0.797557	0.583225	0.195973	0.0326812	0.298345	0.767303	0.615796	-0.0550924	-0.197157	-0.0867181	-0.174234	-0.162907	-0.201737	-0.496712	-0.240438	0.239018	-0.451119	-0.856344	-0.369545	0.185417	-0.0603569	-0.302755	-0.0358286	0.0718931	-0.566059	-0.190487	0.366705	0.171846	-0.395067	-0.3577	0.00288499	0.114824	-0.110708	-0.116864
		B22540	-0.142835	-0.206347	-0.450127	-0.147632	-0.195325	-0.130544	0.302465	0.0491378	0.0658321	0.168325	0.512689	0.571076	0.175569	0.354129	0.33121	0.215541	-0.102222	-0.394804	-0.61359	-0.610745	-0.0376988	0.233449	0.102804	-0.0721434	-0.288119	0.220586	0.0380036	-0.167576	-0.264118	-0.198542	0.198129	0.518412	0.431307	0.0355847	-0.108118	0.436599	0.059786	-0.0873912	-0.0235378	0.360184	0.452983	0.265079	0.0628562	-0.439226	-0.329849	-0.0965142	-0.312981
		B23812	-0.17613	-0.671268	-0.677445	-0.272005	0.280199	-0.080627	-0.631987	-0.896878	-0.475799	0.106245	0.446496	0.0127346	-0.351539	-0.26917	0.0593148	0.522343	0.110022	-0.80373	-0.289751	0.615561	0.178855	-0.0569	0.0556911	0.579789	0.468007	0.328316	0.69078	0.816491	-0.10549	-0.19242	0.182293	0.502252	0.191816	-0.254102	-0.246321	0.340877	0.457458	0.431356	0.430616	-0.152823	-0.258588	-0.070245	-0.384284	-0.517175	-0.146123	-0.0439844	0.160247
		B23813	1.20535	0.96989	0.627475	0.700775	0.709073	0.807779	0.608635	0.51022	0.501441	0.194238	0.150786	0.106116	0.192268	0.441143	0.327329	0.121726	-0.0849255	-0.0106712	-0.169725	-0.309678	-0.264837	-0.158009	0.0293112	-0.0660517	-0.341281	-0.332313	-0.165563	-0.00275045	-0.295391	-0.424625	-0.572758	-0.413764	-0.23632	-0.532808	-0.357574	-0.105766	-0.201941	-0.54981	-0.781387	-0.19463	-0.0646895	-0.160683	-0.238608	-0.126779	0.0911406	-0.0213483	-0.0895745
		B23814	-0.323512	0.22893	0.150179	-0.389363	-0.311041	-0.0331317	-0.167296	0.123382	0.584403	0.456383	0.124036	0.456564	0.589269	0.582885	0.596345	0.209328	-0.273118	0.100597	0.300733	0.0100621	-0.0436557	0.00612014	-0.175438	-0.135761	-0.0142884	-0.344757	-0.322998	-0.109767	0.170243	0.23554	0.182289	-0.26536	-0.130801	0.211366	0.394379	0.101591	0.0455736	-0.193231	-0.22023	-0.184232	-0.433016	-0.537489	-0.404473	-0.399229	-0.479617	-0.09895	0.0341104
		B54177	-0.278662	-0.279114	-0.404317	-0.296646	0.168116	0.159276	-0.349473	-0.686543	-0.503795	-0.256624	-0.40299	-0.626852	-0.640293	-0.321961	-0.0521435	-0.12024	-0.130801	-0.0739794	-0.244079	-0.122813	-0.0399785	-0.15912	-0.35983	-0.371905	-0.0732362	-0.0743841	-0.343872	-0.27889	-0.28397	-0.298857	-0.339801	-0.274611	0.189139	0.138101	0.22803	0.499798	0.243202	0.157152	0.162906	0.0676574	0.524782	0.972972	1.2097	0.94885	0.804656	0.802746	0.44856
		B54179	1.07539	0.00146198	-0.442223	0.182152	0.244431	0.499951	0.588311	0.105804	-0.16804	-0.64102	0.247434	0.701762	0.183747	-0.139163	-0.884172	-0.441694	0.396692	-0.155789	0.198233	0.0594896	-0.505518	-0.372811	-0.0802349	0.499871	0.361241	-0.125767	-0.272415	-0.561493	0.179938	0.48071	0.155134	0.391472	-0.0600862	-0.309812	-0.0641913	0.0720986	0.605215	0.0235126	-0.38312	-0.165462	-0.282036	0.660925	0.386708	-0.607581	-0.471994	-1.05075	-0.537524
		B54180	0.244684	0.261821	0.236036	0.15598	0.012124	0.154084	0.461248	0.490045	0.222464	0.188568	0.19851	0.0528406	0.02022	0.334695	0.481932	0.313325	0.390061	0.219948	-0.397071	-0.389285	0.330037	0.537095	0.0875419	0.137455	0.551807	0.29596	0.276843	0.665134	0.446351	0.177558	0.514407	0.650133	0.335877	0.00460836	0.406005	0.650835	-0.181281	-0.65366	-0.375339	-0.237103	-0.208709	-0.367234	-0.835513	-1.05127	-0.85631	-0.593954	-0.596847
		B54185	0.231977	0.176385	0.216386	0.0637361	0.0163744	0.190914	-0.110266	-0.0507584	-0.187978	-0.486253	0.092756	0.598175	0.454003	-0.237032	-0.868393	-0.868094	-0.45229	0.228791	0.235765	-0.153622	-0.127634	-0.503622	-0.74393	-0.232561	-0.238745	-0.168989	0.0774869	0.206508	0.0772005	-0.370657	0.0300715	0.290192	0.0866466	0.490055	0.728657	0.604881	0.10933	-0.539898	-0.535541	-0.113697	0.513997	0.614888	0.414306	0.446904	0.095816	-0.101689	0.0544325
		B54186	0.581611	0.687915	0.843725	0.885113	0.663713	0.275175	0.147661	0.187553	0.2325	0.243402	-0.103107	-0.483294	-0.385552	-0.293992	-0.363124	-0.38891	-0.549537	-0.519099	-0.120655	0.17569	-0.0657269	-0.461442	-0.504589	-0.168596	-0.115709	-0.282179	-0.113085	-0.0371987	-0.00526786	0.0545666	0.0401104	-0.0416591	-0.0157806	0.236557	0.207863	-0.176711	-0.266355	0.362359	0.579338	-0.0905895	-0.335034	0.074307	0.257787	0.0241261	-0.274445	-0.521041	-0.361802
		B54188	0.411807	0.323657	-0.114686	0.151521	0.666546	0.405418	0.399361	0.535752	0.390335	0.452107	0.0717502	-0.270893	0.220109	0.404171	-0.0714276	-0.337498	0.0293109	0.775874	0.747211	-0.0578433	-0.224466	0.232607	0.690221	0.219371	-0.482116	-0.443231	-0.186397	-0.0391889	-0.173632	-0.332888	0.237157	-0.0365007	-0.980532	-0.98304	-0.339062	-0.342402	-0.809621	-0.867777	-0.4457	-0.429694	-0.737243	-0.487321	0.417344	0.430794	-0.594873	-0.209354	0.528521
		B61094	-0.616097	-0.493815	-0.253501	0.0942242	0.195522	0.0382473	0.0448693	-0.0172815	0.0109159	0.108099	0.141703	0.458807	0.241521	-0.13575	0.264439	0.680072	0.46612	0.0393391	-0.164562	-0.466262	-0.384456	0.0190191	0.379364	0.392376	-0.134921	-0.354105	-0.274125	-0.45961	-0.0834919	-0.0397128	-0.718078	-0.930839	-0.654424	-0.703509	-0.78392	-0.311343	0.217541	0.0607213	-0.0257651	0.200555	0.237598	0.406645	0.752417	0.46553	0.0547816	0.489659	0.976698
		B61095	-0.562857	-0.0913808	0.666969	0.383224	0.028046	0.136695	0.200442	0.201585	0.383121	0.652604	0.531357	0.409029	0.422604	0.219701	0.621965	0.75313	0.746891	0.787338	0.224534	0.0648947	0.132435	0.0038788	0.297777	0.319448	0.250589	0.259174	0.263992	0.490507	0.371711	0.312378	0.322167	-0.1382	-0.121508	0.179365	0.278994	0.0558979	-0.295807	-0.508741	-0.810005	-0.601065	-0.373624	-0.951936	-1.19159	-0.895724	-0.660093	-0.725321	-0.889317
		B61097	1.17677	0.782347	0.122338	-0.127252	0.064884	0.209256	-0.0628616	0.0239777	-0.241486	-0.0794419	0.73945	0.519838	-0.0243055	-0.0868468	0.225833	0.165276	-0.38467	-0.367188	0.147108	0.160569	0.0351174	0.0624346	0.276329	0.406986	0.374447	-0.174601	-0.852711	-0.586119	0.149376	0.101616	-0.257896	-0.289817	-0.570746	-0.416647	0.140779	0.417863	0.14667	-0.380423	-0.35203	0.00573124	0.169599	0.326006	0.254045	-0.22614	-0.762305	-0.594485	-0.0646885
L-Ext	CS21	all mice (heatmap)	0.306124	-0.00554647	-0.303315	-0.112443	-0.149807	-0.0080849	0.0286559	-0.40124	-0.387099	0.134406	0.252507	-0.224853	-0.356953	-0.0843772	-0.0118523	0.00171826	-0.169552	-0.423939	-0.20846	-0.0526164	-0.166834	-0.260306	-0.155583	0.168772	0.232163	-0.164947	-0.445966	-0.287676	0.0047314	0.209	0.293304	0.28025	0.404593	0.292678	0.307123	0.318385	0.368917	0.187349	0.207692	0.598281	0.260956	-0.191078	0.00842102	5.20984e-05	0.119162	0.166619	0.208972
	CS22		0.626153	0.384695	0.458335	0.533367	0.538062	0.728109	0.602524	0.344097	0.429902	0.649878	0.565024	0.520879	0.590193	0.291971	0.0153261	0.330878	0.488442	0.410224	0.0985238	-0.0746798	-0.00905873	0.0287931	0.0499508	0.0160837	0.0101568	0.0353488	-0.053404	-0.0267063	-0.143104	-0.229648	-0.244376	-0.202525	-0.0931578	-0.175274	-0.135719	-0.0119384	-0.0522635	-0.25102	-0.547819	-0.500835	-0.292391	-0.129292	-0.341287	-0.6785	-0.746527	-0.864944	-0.860152
	CS23		0.668572	0.45989	0.438944	0.44493	0.286627	0.295996	0.506363	0.510587	0.250103	0.164452	0.318467	0.282096	0.218012	0.25468	0.181632	0.0153486	0.044869	0.206648	0.253151	0.122228	-0.093571	-0.265028	-0.249307	-0.055725	-0.104762	-0.238321	-0.3212	-0.244911	-0.098496	-0.0144329	0.0631985	-0.11001	-0.45469	-0.419459	-0.196012	-0.145231	-0.355603	-0.369556	-0.189066	-0.148279	-0.120342	-0.0600409	-0.0849133	-0.18746	-0.199596	-0.393334	-0.348325
	CS24		-0.503843	-0.453665	-0.263849	-0.134079	-0.105475	0.135495	-0.0800322	-0.236355	-0.174152	-0.401877	-0.129519	0.0203775	-0.0205575	0.253457	0.231335	0.139728	0.0521462	0.216161	0.280675	-0.0263829	-0.0692394	-0.0733542	-0.0166043	0.112739	0.0276469	0.0769308	-0.0891216	0.0408679	0.243543	-0.167015	-0.213813	-0.0325228	-0.106405	-0.118917	0.0934795	0.340094	0.160742	-0.129188	0.0248052	0.0902104	0.119789	0.147629	-0.0380362	-0.0712184	-0.0798308	0.00891956	0.417115
	CS25		-0.0659663	0.0269967	-0.114544	-0.119654	0.103166	-0.0815056	-0.396001	-0.0124867	0.0560315	-0.109922	-0.015286	0.0669995	0.0938531	0.0400915	0.0462669	-0.0546293	-0.0419252	0.01508	-0.0588792	0.178453	0.245769	0.192141	0.361871	0.247131	0.031224	-0.088189	0.144186	0.193407	0.0471775	0.132609	-0.066959	-0.398574	-0.340659	-0.0918834	0.139292	0.147946	-0.072109	-0.477287	-0.686615	-0.479222	-0.186118	-0.0673688	0.0712128	0.143497	0.0152753	0.0584293	0.126692
E-Ret	5-CS trial-block	A77267	0.181838	0.484584	1.10908	1.03154	0.598388	0.498183	0.56252	0.877753	0.985845	0.85661	0.866536	1.00023	1.02915	0.716055	0.40864	0.390714	0.515343	0.590203	0.407144	0.0609888	-0.0875454	0.0637746	0.170495	0.270212	0.311965	0.281267	0.174831	-0.0662067	-0.473173	-0.84472	-0.772963	-0.697572	-0.801676	-0.680585	-0.683405	-0.736954	-0.623422	-0.627358	-0.681276	-0.729243	-0.885215	-0.949312	-0.886358	-0.627189	-0.528488	-0.578385	-0.616986
		A81842	-0.302322	-0.353965	0.0477681	0.234714	0.320108	0.25359	0.239551	0.480544	0.514361	0.268451	0.235573	0.284154	0.312572	0.669655	0.477115	-0.278372	-0.334737	-0.273611	-0.438951	-0.25345	0.235159	-0.18456	-0.90275	-0.962157	-0.735402	-0.0649386	0.685831	0.666507	0.108994	-0.31335	-0.0261421	0.249722	-0.111356	-0.327297	-0.103687	-0.259642	-0.672723	-0.286938	0.463309	0.244158	-0.385966	-0.370329	-0.15585	0.21365	0.255361	-0.138298	-0.00998869
		B21715	-0.291285	-0.142519	-0.0536593	0.089752	0.203556	0.138469	0.295602	0.237217	0.13227	0.356392	0.496575	0.210491	-0.0165179	0.111232	0.298207	0.111001	-0.021069	0.221793	0.239611	-0.0654925	-0.0642713	0.0907723	-0.00761235	0.162847	0.24605	0.0697381	0.24	0.325715	-0.0605399	-0.167888	0.238079	0.431122	-0.0224731	-0.0410821	0.250867	0.338871	0.0635608	0.165333	0.226818	-0.180477	-0.321397	-0.169729	-0.323739	-0.560939	-0.577336	-0.283538	-0.58582
		B22538	0.127923	0.0343325	-0.11398	-0.0644315	-0.0185076	-0.0480904	-0.274819	-0.323648	-0.228836	-0.0829674	-0.302687	-0.471712	-0.385254	0.0597023	0.0671273	-0.104463	-0.355024	-0.347695	-0.14023	0.174409	0.294948	0.240982	0.0304889	0.0205839	-0.00889158	0.177879	0.293371	0.159848	0.201713	0.450043	0.342613	0.109594	0.114533	-0.0864731	-0.40065	-0.20935	-0.120247	-0.654134	-0.674427	-0.122596	0.086581	0.111731	0.209925	0.0484913	-0.0836899	-0.0554052	0.0748454
		B22540	-0.203808	-0.627775	-0.652108	-0.052105	-0.0128881	-0.289896	0.452297	0.3332	0.231907	0.317155	-0.418422	-0.629045	-0.256271	0.308222	-0.262874	-0.829459	-0.153235	0.0566962	-0.114028	-0.464526	-0.153842	-0.128932	-0.400396	-0.0600055	-0.0759114	-0.0655738	-0.148565	-0.444551	-0.00506418	-0.118699	0.0428832	0.260319	0.336688	0.440836	-0.0247008	-0.100662	-0.11022	0.100065	0.26444	-0.0844542	-0.207687	-0.580914	0.0941945	0.384338	-0.256678	0.120961	0.500712
		B23812	0.765005	0.615494	0.497428	0.426633	0.151278	-0.159214	-0.212814	-0.313976	-0.233402	0.049514	-0.0976038	-0.287202	-0.167545	-0.146522	-0.144357	0.0799245	0.108759	-0.210145	-0.345505	-0.224816	-0.16907	-0.286432	-0.204488	0.0142168	0.00200281	0.0526355	0.0148292	-0.245476	-0.25247	-0.10612	-0.157817	-0.287421	-0.399741	-0.357021	-0.0527602	0.239942	0.140559	-0.180554	-0.0873083	0.171668	0.188598	0.142484	0.398955	0.667577	0.505498	-0.0438852	-0.243109
		B23813	-0.177065	-0.450611	-0.092549	-0.136432	-0.0388202	0.419339	-0.108406	-0.287341	-0.624164	-0.496037	-0.52778	-0.988364	0.119614	0.17328	-0.393138	-0.537927	-0.518932	-0.126391	-0.409096	-0.569969	-0.844728	-0.845253	-0.225651	-0.41675	-0.585667	-0.918615	-0.559572	-0.0696767	-0.511953	-0.130211	0.0500381	0.0961931	0.390139	0.262496	0.86198	0.626556	0.608037	1.02472	1.2655	1.34178	0.75748	0.973264	0.876196	0.414655	0.409711	0.0124238	0.613818
		B23814	-0.223417	-0.322667	-0.441136	-0.33565	-0.168214	-0.166366	-0.200603	-0.163107	-0.307885	-0.475912	0.0267402	0.55764	0.519216	0.301001	0.159917	-0.0630495	0.0679126	0.0499152	0.0592465	0.289907	0.378738	0.0525674	0.166693	0.442377	0.214674	-0.0759546	0.174858	0.260181	-0.0152559	-0.123029	0.113204	0.164138	0.0501232	-0.136858	-0.168023	-0.24844	-0.501034	-0.667091	-0.35155	0.0226223	-0.0376744	-0.174061	-0.132296	-0.155511	-0.120435	0.0871132	0.259044
		B54177	-0.661923	-0.863865	-0.709364	-0.171431	0.0240195	-0.218319	-0.227515	0.0796817	0.265294	0.0720781	-0.371281	-0.393593	-0.1047	-0.0182183	-0.00028119	0.190874	0.282627	0.294116	0.266756	0.0932632	-0.135276	-0.193454	-0.0808634	-0.156779	-0.194559	-0.0479603	-0.0948924	-0.233666	-0.173271	0.0825585	0.313555	0.39876	0.306111	0.297183	0.304395	0.335102	0.404397	0.336669	0.292262	0.342926	0.368036	0.0873014	-0.0804751	0.104973	0.000804812	-0.250808	-0.102504
		B54179	-0.659269	-0.197413	-0.0676852	-0.566892	-0.270716	-0.199089	0.429032	0.40387	-0.255133	0.264696	-0.0976927	-0.31518	0.447792	0.529467	0.735218	0.51507	0.317431	0.870665	0.468222	0.56308	0.735131	0.145771	0.373283	-0.0951852	-0.282415	0.297395	-0.0249169	-0.191446	-0.49827	-0.499122	0.00948934	-0.369506	-0.0879423	0.220917	0.192825	0.542622	-0.166385	-0.252434	-0.137482	-0.671961	-0.0502866	-0.0102231	0.0845121	0.418635	0.0171022	0.472827	-0.314671
		B54180	0.375702	0.215931	-0.305869	-0.39843	-0.329736	-0.323328	0.208135	0.837621	0.58012	0.133043	0.375757	0.850475	-0.135939	-1.11399	-0.531244	0.326298	0.0361487	-0.0517229	0.0714909	0.296458	0.453659	0.216438	-0.261688	-0.0881303	0.285551	-0.172584	-0.558282	-0.109969	0.416593	0.33828	0.0206453	-0.345186	-0.577897	0.0477495	0.665981	0.577089	0.391201	-0.0513168	-0.35839	-0.079817	0.0470933	0.0208429	-0.393661	-0.385044	0.223959	-0.0510837	-0.0239514
		B54185	-0.671146	-0.626765	-0.155693	0.0248035	-0.377022	-0.365429	-0.22954	-0.461126	-0.379135	-0.369817	-0.480527	-0.0348165	-0.0730711	-0.240586	-0.08369	-0.0611781	0.103538	0.19828	-0.134988	-0.547992	-0.664967	-0.0833495	0.0510125	-0.0579541	0.0981841	0.465184	1.09121	0.788683	0.111467	0.201606	0.349792	0.662522	0.455336	0.153569	0.385993	-0.0475243	-0.131388	0.376394	0.376665	0.101821	-0.210678	-0.251503	-0.0383004	0.0253602	0.191585	0.430876	0.566567
		B54186	0.577138	0.639162	0.363905	0.0906589	0.00891298	-0.36828	-0.238162	0.378895	0.269586	-0.348128	-0.11042	0.211624	-0.0122679	-0.263211	-0.26696	-0.299212	-0.0446697	0.389586	0.777735	0.599501	-0.137903	-0.361107	0.0633647	0.311139	0.521087	0.378722	0.0115471	-0.100061	0.0470171	0.107931	-0.290889	-0.348542	-0.0527729	-0.197899	-0.216285	0.111051	-0.119947	-0.413926	0.0690179	0.36843	-0.266693	-0.703121	-0.44427	-0.310703	-0.306508	0.017987	0.312971
		B54188	-0.912096	-0.469721	0.33512	0.169713	-0.453845	-0.237916	0.530126	0.541821	-0.0565057	-0.11363	0.0165387	0.0550536	0.250665	0.629521	0.545272	-0.382612	-0.748025	-0.058286	0.583698	0.517108	0.0177016	0.0856086	0.245292	0.24247	0.122756	-0.133113	-0.14491	0.153112	0.46425	0.22309	-0.526524	-0.625867	-0.0231824	0.199991	-0.00512865	0.464294	0.811593	0.188233	-0.200985	-0.324159	-0.823397	-0.652607	0.0012899	0.188487	-0.142906	-0.0541287	0.0580969
		B61094	-0.155438	0.186646	0.548334	0.353562	-0.646512	-1.39295	-1.12184	-0.166918	0.235528	-0.249313	-0.626443	-0.885241	-0.660828	-0.0541594	0.178038	0.137691	-0.173301	-0.469838	-0.0573341	0.370661	0.370392	0.526316	0.558808	0.191684	-0.0394159	0.343635	0.864878	1.11814	0.951746	0.433964	-0.0885296	0.0167247	0.563036	0.947595	0.966239	0.539614	0.119765	0.0156613	-0.0650245	0.00670775	-0.0357093	-0.426482	-1.04304	-1.01952	-0.304303	0.228271	-0.0153729
		B61095	0.211926	0.330338	0.435485	0.125093	0.0107905	0.142456	0.150713	0.143884	0.226181	0.485874	0.712213	0.353432	-0.365103	-0.52225	0.0277861	0.13674	-0.139882	-0.0272195	0.260013	0.247876	0.0916891	0.129414	0.373252	0.444624	0.426862	0.52438	0.68106	0.592701	0.219015	-0.0689513	-0.153303	0.108974	0.39965	0.0714137	-0.469534	-0.476974	-0.198249	-0.107954	-0.212688	-0.0723735	0.0510668	-0.239417	-0.334632	-0.258184	-0.303811	-0.523844	-0.700401
		B61097	-0.556551	-0.133624	-0.284369	-0.155602	-0.156768	-0.462359	-0.231139	0.193468	0.270252	0.138869	-0.0285003	-0.310919	-0.319926	0.0427486	0.111651	-0.0140041	-0.171014	-0.660941	-0.655752	-0.152928	-0.174306	-0.319716	-0.0230023	0.0220638	-0.426089	-0.182386	0.497508	0.297679	0.101695	0.51	0.476123	0.00857933	-0.278517	-0.391957	-0.171974	0.449305	0.497773	0.142294	-0.12381	0.144146	0.447467	0.0261433	-0.187201	0.144396	0.40147	0.557953	0.408813
E-Ret	CS1	all mice (heatmap)	-0.132091	-0.0570854	0.0309342	-0.0162684	-0.186326	-0.0536194	0.1722	0.177338	0.0973479	0.134551	0.142395	-0.102279	-0.0674767	0.193882	0.265697	0.0293588	-0.254888	-0.110863	0.0705084	-0.0972229	-0.210936	-0.394634	-0.479656	-0.388017	-0.0431861	0.281786	0.27619	0.19827	0.0171238	-0.0792095	0.147388	0.113579	-0.093575	-0.0870484	0.0989979	0.0231202	-0.144456	-0.0186903	0.122857	0.20824	0.0742558	-0.0273137	0.0220583	-0.151041	-0.0954674	0.171776	0.228661
	CS2		-0.149744	-0.241249	-0.272906	-0.125611	0.0168888	-0.00740136	0.0969915	0.03567	-0.181855	-0.0505565	0.0211861	0.0921514	-0.0615198	0.0128757	0.267811	0.100049	-0.0386946	0.0845526	0.227861	0.40744	0.264359	0.130995	0.12891	0.0508699	-0.106353	0.0290949	0.244162	0.158007	-0.0626305	-0.0680805	0.0713514	0.268454	0.153447	-0.0847701	-0.0470762	0.17183	0.285434	0.194504	0.0466724	-0.139273	-0.279118	-0.244453	-0.01018	0.0946295	-0.116704	-0.270099	-0.451425
	CS3		0.556693	0.473349	0.549745	0.500831	0.343018	-0.0461172	0.0041705	0.342294	0.272191	0.160444	-0.0704268	-0.157234	0.216318	0.32451	0.185441	-0.05487	-0.102152	-0.127672	-0.0129854	0.373982	0.177248	0.0264569	0.358561	0.364075	0.176224	-0.0489048	0.0186015	0.00698005	-0.179537	-0.113474	-0.164953	-0.135818	0.0609691	-0.0762059	-0.0808972	-0.0348836	-0.0939252	-0.252088	-0.376776	-0.504898	-0.502329	-0.473668	-0.433555	-0.403909	-0.324127	-0.271311	-0.0838608
	CS4		-0.592857	-0.411647	-0.0599749	-0.115447	-0.169762	-0.187947	-0.188003	0.0821155	0.297278	0.29585	0.192342	-0.0700143	-0.0415235	-0.0134387	-0.166386	-0.0834495	-0.109292	0.0231976	0.0855632	-0.167471	-0.0130426	0.089353	0.194557	0.345036	0.169888	0.252443	0.352376	0.385509	0.430412	0.188196	-0.027773	-0.1055	-0.0781977	0.0457117	-0.0676319	0.00742469	-0.0301238	-0.173094	-0.0573871	-0.011462	-0.136838	-0.237835	-0.308929	0.0244066	0.112085	-0.0334167	0.0681487
	CS5		-0.439292	-0.258201	-0.112296	-0.0477709	-0.343812	-0.522328	-0.0785528	0.183712	-0.00664369	-0.302973	-0.382975	0.00414824	0.0076105	-0.170197	-0.162437	-0.191666	0.143812	0.261786	-0.124467	-0.241997	-0.174832	-0.102512	-0.224066	-0.288065	-0.231637	-0.240975	0.0494893	0.104619	-0.0193416	0.0653281	-0.0435854	-0.189964	0.033844	0.326601	0.488411	0.463361	0.0987389	-0.0130829	0.283773	0.588327	0.468034	0.0521126	0.0380316	0.228112	0.242254	0.38806	0.292024
F-Ren	5-CS trial-block	B21715	-0.0248378	-0.105969	-0.107209	-0.0598889	-0.0125886	0.0374509	-0.0297145	-0.0985489	-0.0565518	-0.00318912	-0.122292	-0.310326	-0.359123	-0.443899	-0.476476	-0.373758	-0.413177	-0.404488	-0.381264	-0.437599	-0.418459	-0.429864	-0.487829	-0.591067	-0.623606	-0.545645	-0.420866	-0.326848	-0.299666	-0.139543	-0.0383604	-0.0787395	-0.0773	-0.0830184	-0.108685	-0.0134615	0.167339	0.332835	0.489916	0.679115	0.705665	0.686014	0.740025	0.748785	0.675361	0.702373	0.866268
		B22538	0.899582	0.648819	0.791172	1.24384	0.941295	-0.29435	-0.635134	0.187686	0.393169	0.0722632	-0.0808084	-0.0138481	0.221837	0.0878382	-0.436928	-0.163606	0.370265	0.185642	-0.278916	-0.323528	-0.136938	-0.217489	-0.10192	-0.175536	-0.22901	0.201138	-0.332908	-0.648516	-0.211526	-0.386327	-0.419292	0.158055	0.0189434	-0.568172	-0.326121	0.278129	0.376655	-0.271911	-0.450214	-0.350754	-0.19777	0.433245	0.185332	-0.108987	0.214478	-0.0159846	-0.281002
		B22540	0.63122	0.568195	0.217702	0.225467	0.400786	0.252802	0.106248	0.273269	0.415444	0.252888	0.049286	0.00411867	-0.0412577	-0.0972749	-0.0617891	0.0554297	0.00996781	-0.0187831	0.153429	0.174284	0.193249	0.336581	0.324943	0.231177	0.126683	0.0447338	-0.0989057	-0.193841	-0.171267	-0.334487	-0.394651	-0.381073	-0.331064	-0.28563	-0.463495	-0.38791	-0.182248	-0.283471	-0.489953	-0.445657	-0.1292	0.00991364	0.0154845	-0.0050384	-0.0111677	-0.0529587	-0.127902
		B23812	1.16853	1.21833	1.25796	1.08436	0.836566	0.703691	0.899149	0.854484	0.47783	0.238487	0.132811	0.285237	0.57627	0.564981	0.363435	0.278862	0.300591	0.50451	0.39921	0.189523	0.341034	0.0936581	-0.145113	-0.188181	-0.473808	-0.675919	-0.444664	-0.421102	-0.565358	-0.372952	-0.294254	-0.273699	-0.149318	-0.214876	-0.42641	-0.382412	-0.334199	-0.172987	-0.234795	-0.527217	-0.630086	-0.638128	-0.715902	-0.746468	-0.743837	-0.689448	-0.587046
		B23813	-0.21295	-0.557503	-0.743214	-0.101348	0.338748	0.493879	0.484953	0.232285	0.266219	0.455725	0.72671	0.107396	-0.0892415	0.176671	-0.274592	-0.478986	-0.32736	-0.097722	-0.0515859	-0.167847	0.0289188	-0.277687	-0.435875	-0.317933	0.0899414	-0.179357	-0.879125	-0.604984	-0.471211	-0.229827	0.000116872	-0.140791	-0.212838	-0.380757	-0.110153	-0.202216	-0.267471	0.523422	0.753252	0.604035	0.0791403	-0.0937275	0.0152265	0.106797	0.383697	0.315642	0.450903
		B23814	-0.177648	-0.0440328	-0.00633152	0.269351	-0.115639	-0.594032	-0.237099	-0.0319941	-0.204995	-0.172804	-0.38507	-0.570839	-0.14066	-0.19944	-0.632119	-0.201903	0.394651	0.375802	0.413596	0.563202	0.285545	0.1295	0.747634	1.57713	1.19085	-0.0797503	-0.267755	0.252762	0.0966351	-0.160291	-0.256519	-0.403543	-0.123798	-0.22856	-0.765272	-0.772076	-0.491681	-0.521639	-0.357068	0.22209	0.177182	-0.176542	0.07913	0.829365	0.667959	0.0494233	-0.180812
		B54177	0.0257224	-0.210507	-0.109166	0.0923541	0.0133048	-0.209698	-0.213369	-0.208879	-0.45874	-0.309013	0.361382	0.299352	0.0244619	0.105845	0.136036	0.121398	0.30696	0.343056	0.304252	0.200067	0.0071756	0.112579	0.141668	-0.152087	-0.0772763	0.148599	-0.399686	-0.740635	-0.297178	-0.0826202	-0.319425	-0.372221	-0.310324	-0.24305	-0.0877131	-0.0697957	-0.099486	0.0265543	0.336328	0.471713	0.800406	0.737088	-0.0378758	-0.286246	-0.0330299	-0.0671945	-0.0401943
		B54179	0.737879	0.631944	0.482879	0.342135	0.200184	0.216359	0.510287	0.332513	0.179064	0.452563	0.479183	0.160314	-0.263026	-0.425681	-0.358917	-0.342525	-0.352353	-0.675369	-0.638778	-0.292535	-0.267955	-0.0986337	-0.135432	-0.47219	-0.496861	-0.430894	-0.183964	-0.186561	-0.434543	-0.312234	-0.10569	-0.0973522	-0.355872	-0.495327	-0.214772	-0.0597398	0.283351	0.610505	0.434067	0.526044	0.608054	0.331676	0.221975	0.101086	0.00443469	-0.0531879	-0.103297
		B54180	-0.927074	-0.970129	-0.972045	-0.707527	-0.30337	-0.313619	-0.511273	-0.363939	-0.122809	-0.359408	-0.767973	-0.785849	-0.422632	-0.239659	-0.313936	-0.345899	-0.436891	-0.52563	-0.20517	0.00312832	-0.157088	-0.0982426	0.0207231	0.131282	0.00309585	-0.39374	-0.395548	0.100704	0.367269	0.0726249	0.0108354	0.513327	0.650551	0.39812	0.454046	0.561082	0.370508	0.232125	0.419963	0.479674	0.398357	0.29636	0.622871	0.876944	0.534981	0.236208	0.324849
		B54186	-0.182815	-0.460446	-0.401469	-0.309192	0.0359268	0.319397	-0.0334619	-0.286492	-0.338723	-0.368218	-0.597008	-0.619278	-0.177121	-0.383664	-0.954195	-0.494154	0.590933	0.707888	0.0726849	-0.24504	-0.177469	-0.320099	0.0274646	0.55235	0.148209	-0.193582	0.114117	0.370448	0.343126	-0.078245	-0.03279	0.286214	0.474521	0.658624	0.782384	0.393295	-0.135572	-0.091774	0.149674	0.248297	0.298337	0.191352	0.102816	0.135896	0.326287	0.488565	0.387981
		B54188	0.0373294	0.314261	0.256446	0.180552	-0.0374446	0.334115	0.954864	0.234069	-0.198691	0.226875	0.193653	0.413321	0.923269	0.507118	0.0397612	-0.0441433	0.270304	0.232258	-0.647389	-0.366869	0.688961	0.36293	-0.664526	-0.334029	0.347882	-0.0466122	-0.174244	0.946463	1.05678	0.0703642	-0.430924	-0.225264	0.277565	0.129328	0.0608381	0.169584	-0.174053	-0.417721	-0.685028	-0.537075	-0.293241	-0.655062	-1.17929	-1.04167	-0.404083	0.00355392	0.0473362
		B61094	-1.03213	-0.991638	-0.967045	-1.02367	-0.839531	-0.553943	-0.389647	-0.120522	-0.0725657	-0.180129	-0.107721	-0.107774	-0.248388	-0.127499	0.357661	0.495643	0.117728	-0.278082	-0.000187303	0.117777	0.158708	0.47277	0.727882	0.702867	0.52615	0.207849	-0.0361477	0.0553556	0.293054	0.194045	-0.0514307	-0.086935	-0.0115425	-0.157062	-0.316616	-0.0890419	0.256152	0.238559	0.27801	0.627974	0.68087	0.303724	-0.00477617	0.349783	0.613184	0.264946	0.0226504
		B61095	0.080466	-0.387404	-0.620355	-0.407896	-0.484096	-0.633429	-0.837447	-0.830195	-0.555623	-0.519074	-0.472542	-0.215722	-0.216058	-0.364652	-0.428078	-0.346112	-0.35746	-0.31701	-0.251891	-0.490848	-0.425527	-0.0626606	-0.0651364	-0.146675	-0.426394	-0.216552	0.178506	-0.042178	-0.0369936	0.250425	0.415043	0.385561	0.156993	0.288691	0.457305	0.440083	0.528401	0.465852	0.427648	0.46607	0.367507	0.472179	0.37766	-0.214825	0.110815	1.2261	1.23709
		B61097	0.252956	0.443698	-0.418525	-0.138135	-0.335439	-0.264893	-0.1813	-0.245205	0.0533413	-0.356102	-0.277081	0.0984145	0.359118	1.45048	0.666226	0.0738041	0.80256	0.280511	0.186629	-0.130227	-0.354511	0.200568	-0.145142	-0.0537652	0.253773	0.0371555	-0.00270099	-0.713009	-0.37737	-0.0507268	-0.74255	0.0203577	0.0705763	-0.370669	-0.100067	-0.283504	0.143423	-0.133659	-0.236097	0.474228	-0.194615	-0.233728	-0.020069	-0.548971	-0.415011	-0.175567	0.593441
F-Ren	CS1	all mice (heatmap)	0.498595	0.326266	0.11215	0.314309	0.489102	0.461515	0.330721	0.144637	-0.0313093	0.0535006	0.143551	-0.0184031	-0.193155	-0.235783	-0.382708	-0.434823	-0.509711	-0.446537	-0.301485	-0.306679	-0.129247	-0.0995745	-0.221993	-0.203768	-0.310926	-0.194088	-0.0863829	-0.139305	0.0157491	0.0463588	0.0186668	0.124473	-0.00177131	-0.23553	-0.170955	0.0930614	0.121036	-0.018618	0.249704	0.481819	0.103679	-0.239171	-0.109018	0.114483	0.0551891	-0.0446194	0.234992
	CS2		0.135554	-0.0856632	-0.159647	-0.0502849	0.0595934	0.0528683	-0.0148351	-0.119722	-0.375733	-0.387943	-0.205174	-0.0450837	0.248076	0.473577	0.0376433	-0.396855	0.0449032	0.323957	0.139365	0.0172522	-0.100599	-0.0123367	0.187752	0.174983	0.13219	-0.223108	-0.365343	-0.105101	-0.036437	-0.158148	-0.316963	-0.155145	0.0829836	0.127012	0.0791542	-0.250182	-0.226828	0.0902752	0.165453	0.257731	0.216777	0.0366453	0.0898647	0.140701	0.0703136	0.0994939	0.144537
	CS3		-0.0447503	0.0126163	-0.0174775	-0.00910912	-0.279333	-0.545729	-0.269733	-0.0807757	-0.049661	-0.0719898	0.0107253	-0.0417599	-0.0162631	-0.192091	-0.444398	0.0265032	0.298461	-0.177265	-0.446635	-0.374924	-0.138233	-0.0718935	-0.0669944	0.101642	0.150774	-0.0105181	-0.1399	0.00774433	-0.11529	-0.427271	-0.346471	-0.0315115	0.128462	-0.0345207	0.0387203	0.166462	0.0796551	0.110616	0.311113	0.637996	0.577131	0.294645	-0.0504261	-0.194073	0.279528	0.737164	0.566966
	CS4		-0.159486	-0.164023	-0.127685	0.247711	0.0832992	-0.245669	-0.249491	0.0976044	0.403544	0.209228	-0.0429797	-0.199816	0.0550183	0.417259	0.326114	0.333565	0.62611	0.603477	0.399927	0.231936	0.350172	0.458244	0.275681	0.187406	0.157889	-0.0356907	-0.287133	-0.248028	0.135497	0.146625	-0.132344	-0.134414	-0.243929	-0.340345	-0.27347	-0.317479	-0.163937	-0.212766	-0.311717	-0.17441	-0.0598341	0.133856	-0.154343	-0.293388	-0.0746971	-0.380777	-0.522594
	CS5		0.0258846	-0.0543333	-0.285624	-0.256055	-0.124554	0.0962038	0.163001	-0.0672684	-0.0267093	-0.00605852	-0.215934	-0.143324	-0.0410159	-0.244687	-0.384476	-0.159085	-0.00379228	-0.191995	-0.121664	0.00151783	-0.0657915	-0.201614	-0.242539	0.0123584	-0.00148666	-0.294658	-0.315488	-0.283861	-0.252467	-0.164635	-0.17285	-0.0520111	0.0617874	-0.0710308	-0.0894247	0.158858	0.347616	0.222168	-0.116088	-0.153659	0.116035	0.36844	0.367709	0.30244	0.356834	0.386048	0.508335
[truncated: 309 more columns]

## Sheet: Fig. 1h (AS-cyto_Ca2+ trans)
Mouse ID	Number of CS-related Ca2+ transients
	E-Ext	L-Ext	E-Ret	F-Ren
A77267	6	5	4	no value
A81842	3	5	1	no value
B21715	5	5	5	7
B22538	14	7	7	6
B22540	5	2	6	9
B23812	6	6	7	6
B23813	10	4	5	10
B23814	6	4	12	9
B54177	6	9	6	14
B54179	18	6	3	10
B54180	7	9	4	11
B54185	5	5	5	no value
B54186	7	4	5	9
B54188	8	3	6	7
B61094	7	4	2	12
B61095	6	5	2	7
B61097	6	0	2	20

## Sheet: Fig. 1i (Ca2+ trans- freezing)
Test-phase	Correlation
	CS-related Ca2+ transients	CS-related freezing, %
E-Ext	7.35294	68.8095
L-Ext	4.88235	22.8571
E-Ret	4.82353	32.1429
F-Ren	9.78571	86.9048

## Sheet: Fig.1k (Ext AS-Neur CS x time) 
Test-phase	Trial	Group	Mouse ID	Time from CS, s
				-4.9017	-4.80339	-4.70509	-4.60678	-4.50848	-4.41018	-4.31187	-4.21357	-4.11526	-4.01696	-3.91866	-3.82035	-3.72205	-3.62374	-3.52544	-3.42714	-3.32883	-3.23053	-3.13222	-3.03392	-2.93562	-2.83731	-2.73901	-2.6407	-2.5424	-2.4441	-2.34579	-2.24749	-2.14918	-2.05088	-1.95258	-1.85427	-1.75597	-1.65766	-1.55936	-1.46106	-1.36275	-1.26445	-1.16614	-1.06784	-0.969536	-0.871232	-0.772928	-0.674624	-0.57632	-0.478016
E-Ext	5-CS trial-block	Astrocytes	C47072	1.23	1.205	1.102	1.11	1.086	0.8595	0.6014	0.5206	0.5211	0.4507	0.3693	0.5039	0.8345	0.8484	0.4391	0.1209	-0.02069	-0.2188	-0.3695	-0.3056	-0.04613	0.1808	0.1259	-0.09742	-0.2722	-0.4145	-0.4619	-0.3665	-0.246	-0.0414	0.08439	0.06972	0.01978	-0.0528	-0.1551	-0.128	-0.06663	-0.249	-0.5787	-0.8443	-0.9551	-0.9778	-1.038	-1.003	-0.7326	-0.462
			C47074	-0.8014	-0.6266	-0.3893	-0.2477	-0.2066	-0.1494	-0.0848	-0.1239	-0.2013	-0.1951	-0.1409	-0.1082	-0.1198	-0.05886	0.1592	0.4411	0.5809	0.6348	0.7173	0.8881	1.045	1.067	1.033	1.019	0.9289	0.8026	0.6945	0.6034	0.5431	0.4582	0.3086	0.1761	0.06867	-0.04658	-0.1415	-0.2485	-0.3697	-0.4764	-0.5346	-0.5779	-0.5852	-0.6009	-0.6468	-0.6997	-0.7342	-0.7221
			C47068	-0.6445	-0.3854	-0.1413	0.05773	0.3259	0.313	-0.07764	-0.3746	-0.5091	-0.5925	-0.4911	-0.254	-0.1147	-0.07419	-0.04037	-0.006672	-0.06816	-0.2095	-0.2839	-0.2047	-0.1754	-0.2214	-0.145	0.08694	0.2143	0.1476	0.1132	0.1984	0.2741	0.3752	0.3194	0.09181	-0.1208	-0.1758	-0.1938	-0.1942	-0.2276	-0.2745	-0.3452	-0.3844	-0.3378	-0.106	0.2685	0.6647	0.8454	0.8028
			C47070	-0.9582	-0.752	-0.4815	-0.4446	-0.4995	-0.5151	-0.3882	-0.1954	-0.1219	-0.1221	0.05439	0.3684	0.6673	0.9221	1.066	1.108	0.9705	0.6379	0.2826	0.05097	-0.004776	0.1386	0.3846	0.4728	0.3878	0.3764	0.4078	0.3403	0.2083	0.05855	-0.2021	-0.3194	-0.1187	-0.05203	-0.1945	-0.2276	-0.1159	-0.002881	0.01171	-0.1678	-0.5084	-0.7726	-0.9006	-1.04	-0.9485	-0.3695
			C44977	0.5513	0.7023	0.6734	0.4954	0.254	-0.09265	-0.3445	-0.4116	-0.4175	-0.3828	-0.3586	-0.2305	0.02015	0.2762	0.4083	0.4964	0.6217	0.7696	0.9162	1.105	1.156	1.044	0.8728	0.7175	0.603	0.5196	0.4758	0.5657	0.5577	0.4081	0.3594	0.4099	0.3541	0.1944	-0.1006	-0.4122	-0.5902	-0.6604	-0.766	-1.053	-1.342	-1.515	-1.457	-1.271	-0.9485	-0.8073
		Neurons	C47072	0.6587	1.026	1.374	1.57	1.21	0.4815	0.4809	0.8298	0.6797	0.4416	-0.04412	0.2047	0.7659	0.6478	0.1948	-0.3519	0.153	0.9224	0.133	-0.3975	0.02354	0.2261	0.2519	-0.09598	-0.2662	0.08891	-0.0768	-0.3333	-0.2748	-0.352	-0.3087	-0.4937	-0.426	-0.01891	-0.1507	-0.0272	0.03021	-0.625	-0.6339	-0.3659	-0.3703	-0.44	-0.8727	-0.8002	-0.6204	-1.101
			C47074	-0.43	-0.5229	-0.5494	-0.6358	-0.8291	-0.3311	0.1225	0.06391	-0.4565	-0.6227	-0.3418	-0.2087	-0.2195	0.09193	0.2784	0.1985	0.3209	0.2145	0.1292	0.09629	-0.07049	-0.2933	-0.335	-0.03202	0.08633	-0.433	-0.357	0.02519	-0.1236	-0.2399	-0.3078	-0.1081	0.2627	0.1254	-0.0487	0.02872	0.07325	0.2516	0.1108	0.06311	0.2116	0.3298	0.5651	0.4357	0.4043	0.8603
			C47068	0.9929	0.7335	0.4325	0.4754	0.8584	0.3263	-0.05814	0.5211	0.5018	0.0294	-0.3319	-0.4926	-0.04033	0.1291	0.151	0.1095	-0.1148	0.1066	-0.03737	-0.5924	-0.1692	0.0005671	-0.03064	0.2629	0.02831	-0.1126	0.05481	0.01956	-0.157	-0.3366	0.02438	0.2573	-0.5065	-0.5127	-0.01127	-0.03661	-0.02527	-0.2251	-0.3088	0.06062	0.03198	-0.3063	-0.662	-0.5125	-0.05	-0.08135
			C47070	0.3154	0.3647	-0.3101	-0.0006918	-0.009373	-0.1121	-0.01824	-0.33	0.09344	0.07144	-0.1363	0.4403	0.06243	-0.03792	0.4914	-0.005479	-0.4502	-0.4676	-0.0822	0.4579	-0.3014	-0.7154	-0.06217	0.181	0.8309	0.4427	-0.29	0.5951	0.7246	0.4852	0.618	0.00765	0.1502	-0.1193	-0.3827	0.1367	-0.05932	0.02936	0.1699	-0.4634	-0.1206	-0.00687	-0.1449	-0.03563	-0.3013	0.1912
			C44977	1.203	1.364	1.321	1.218	1.082	0.8419	0.5527	0.599	0.7075	0.6213	0.5714	0.5086	0.4459	0.4744	0.5741	0.6478	0.695	0.8925	1.123	0.931	0.5202	0.3005	0.2254	0.04662	-0.2648	-0.3014	-0.007493	0.1558	0.1642	-0.1076	-0.5134	-0.5167	-0.211	-0.0984	-0.3025	-0.4397	-0.4659	-0.5752	-0.7586	-0.9075	-1.044	-1.066	-1.163	-1.463	-1.383	-1.147
[truncated: 310 more columns]

## Sheet: Fig. 1k (Ext_AS-Neur_latency)
Test-phase	Group	Mouse ID	CS onset latency
E-Ext	Astrocytes	C47072	0.267606
		C47074	0.112676
		C47068	2.90141
		C47070	2.90141
		C44977	0.112676
	Neurons	C47072	7.5493
		C47074	9.40845
		C47068	17.3099
		C47070	9.25352
		C44977	7.85915

## Sheet: Fig. 1o (2p_Ca2+ events)
Trial	Number of CS-evoked Ca2+ AQuA events
	Pre-Con	E-Ext	L-Ext	E-Ret
1	14	32	7	31
2	6	25	9	12
3	8	14	16	7
4	8	16	8	7
5	5	14	12	6

[truncated: 152 more sheets: Fig. 1p (2p_CS decoder), Fig. 1q (% AS events), Fig.2b (Dq mCherry+cells), Fig.2c (Dq CNO x time), Fig. 2c (Dq CNO Cumul Freq), Fig.2e (preExt Dq freezing), Fig. 2f (Dq Ca heatmap Ext), Fig. 2f (Dq Ext Cumul Freq), Fig.2h (Di mCherry+cells), Fig.2i (Di CNO x time), Fig. 2i (Di CNO Cumul Freq), Fig.2k (pre-Ext Di freezing), Fig. 2l (Di Ca heatmap Ext), Fig. 2l (Di Ext Cumul Freq), Fig.3e (% PreCon-FRet neurons), Fig.3f (1p cell types, CSx time, Fig.3h (% neurons), Fig.3i (1p Dq cell types AUC), Fig.3j (explained variance), Fig.3j (PC1 explained varience …]
